# Supplementary material for: Implementation of a Novel Nanobody Panel for the Efficient Capture of Extracellular Vesicles from Human Plasma
Source: Molecules. 2025 Sep 10;30(18):3677. doi: 10.3390/molecules30183677 (PMC12472977; doi:10.3390/molecules30183677)
Supplement: Supplementary file 1 [file molecules-30-03677-s001.zip]

Archive with 1 entries (1 files):
- molecules-3817939-supplementary.pdf
